# Supplementary material for: Edge and modular significance assessment in individual-specific networks
Source: Sci Rep. 2023 May 15;13:7868. doi: 10.1038/s41598-023-34759-8 (PMC10185658; doi:10.1038/s41598-023-34759-8)
Supplement: Supplementary file 2 — Supplementary Information 2. [file 41598_2023_34759_MOESM2_ESM.xlsx]

## Sheet: Time Benchmark
	Method	Time (sec) n = 1000, module = 5				PARAMETERS	VALUE
	MultiLOO-ISN	5.98834				N	1000
	LOO-ISN	5.19111				M	1
	SSN-m	/*	*: SSN-m not appliable for K > 2			K	5
	KNN log(N),P	0.0877628				Distribution	Uniform
	KNN log(N),P -n	0.0698121				Mult	1.1
	KNN 5,√N	0.132645				PercIncrease	0.1
	KNN 5,√N -n	0.153589
	Optics avg	0.116688
	Optics avg -n	0.124707
	Optics 5	0.118682
	Optics 5 -n	0.122706
	optics √N	0.1277
	optics √N -n	0.145643
	OTS euclidean	2.49333
	OTS euclidean -n	2.48734
	OTS cosine	0.331099
	OTS cosine -n	0.268311
	mOTS cosine	2.54024
	mOTS euc	24.3253
	mOTS glob	26.3136
	Spoutlier	0.00099802
	Spoutlier -n	0.000978231
	Spoutlier -n norm	0.000996828
	Cook's max	0.049866
	Cook's max -n	0.0249331
	Cook's avg	0.026927
	Cook's avg -n	0.0249338
	Cook's med	0.023936
	Cook's med -n	0.0229709
